# Supplementary material for: What makes a successful species? Traits facilitating survival in altered tropical forests
Source: BMC Ecol. 2017 Jun 28;17:25. doi: 10.1186/s12898-017-0135-y (PMC5490239; doi:10.1186/s12898-017-0135-y)
Supplement: Supplementary file 4 — Additional file 4. Final data set. Given is the species, the traits looked at and the forest dependency index (FDI) derived from the occurrence data. Dummy variables are highlighted in grey. See Table 1 for information on the respective traits. [file 12898_2017_135_MOESM4_ESM.xlsx]

## Sheet: Tabelle1
Additional file 4. Final Data set
Given is the species, the traits looked at and the forest dependency index (FDI) derived from the occurrence data. Dummy variables are highlighted in grey. See Table 1 for information on the respective traits.
Family	Genus	Species	Region	Range	Elevational	SVL		Adult	Larval	Clutch	Clutch	Egg depos.	Develop-	FDI
			of origin	size	range	m	f	habitat	habitat	size	size class	site	ment
Aromobatidae	Allobates	marchesianus	America	1.91345e+06	1217.6	16.3	26.4	lit	len	14	A	ter	i	SD
Aromobatidae	Anomaloglossus	stepheni	America	24168.8	1217.6	17	18	lit	ter	6	A	ter	i	SD
Arthroleptidae	Arthroleptis	adelphus	Africa	471770	2003	29	33.1	lit	none	51	A	ter	d	SD
Arthroleptidae	Arthroleptis	poecilonotus	Africa	738639	1199	27	31	lit	none	29	A	ter	d	SD
Arthroleptidae	Arthroleptis	stenodactylus	Africa	2.38666e+06	1960	33	44	lit	none	80	A	ter	d	NR
Arthroleptidae	Arthroleptis	sylvaticus	Africa	1.0135e+06	1900	21.2	21.9	lit	none	20	A	ter	d	SD
Arthroleptidae	Arthroleptis	variabilis	Africa	1.79515e+06	1359	10.5	42	lit	none	68	A	ter	d	SD
Arthroleptidae	Arthroleptis	wahlbergii	Africa	50859.9	1000	18	22	lit	none	30	A	ter	d	NR
Arthroleptidae	Arthroleptis	xenodactyloides	Africa	1481.64	2000	17	27	lit	none	20	A	ter	d	NR
Arthroleptidae	Cardioglossa	gracilis	Africa	660912	1446	37.8	40	lit	lot	48	A	ter	i	SD
Arthroleptidae	Leptopelis	brevirostris	Africa	543127	1100	45	64	s-arb	none	NA	E	ter	i	SD
Arthroleptidae	Leptopelis	calcaratus	Africa	1.88491e+06	1500	42	57	s-arb	len	NA	D	ter	i	SD
Arthroleptidae	Leptopelis	flavomaculatus	Africa	805972	1217.6	50	70	arb	len	NA	E	ter	i	D
Arthroleptidae	Leptopelis	mossambicus	Africa	379280	1217.6	52	63	arb	len	NA	E	ter	i	D
Arthroleptidae	Leptopelis	rufus	Africa	236932	1757	55	87	arb	lot	NA	F	ter	i	SD
Arthroleptidae	Trichobatrachus	robustus	Africa	217524	1458	130	90	lit	lot	721	D	aqu	i	SD
Brevicipitidae	Breviceps	adspersus	Africa	2.32916e+06	1400	47	60	fos	none	95	A	ter	d	D
Brevicipitidae	Breviceps	mossambicus	Africa	1.60623e+06	1800	33	52	fos	ter	25	A	ter	i	I
Bufonidae	Adenomus	kelaartii	Asia	4928.03	1670	33	50	s-arb	lot	1000	E	aqu	i	NR
Bufonidae	Amietophrynus	garmani	Africa	1.75448e+06	2000	74	115	lit	len / lot	2000	F	aqu	i	NR
Bufonidae	Amietophrynus	gutturalis	Africa	5.93345e+06	1800	90	120	lit	len	25000	I	aqu	i	NR
Bufonidae	Atelopus	pulcher	America	9259.31	300	29.3	35.1	lit	lot	600	D	aqu	i	SD
Bufonidae	Bufoides	meghalayanus	Asia	305.09	20	41	56.37	lit	len	NA	C	aqu	i	I
Bufonidae	Duttaphrynus	kotagamai	Asia	30.31	920	40.3	62.7	lit	lot	NA	E	aqu	i	D
Bufonidae	Duttaphrynus	melanostictus	Asia	600.82	1800	83	150	lit	len	40000	J	aqu	i	NR
Bufonidae	Incilius	cristatus	America	100.08	100	54.8	87.3	lit	lot	NA	F	aqu	i	D
Bufonidae	Incilius	valliceps	America	603359	1850	76	82	lit	len	NA	F	aqu	i	NR
Bufonidae	Ingerophrynus	celebensis	Asia	180052	1217.6	59	80	lit	len / lot	NA	F	aqu	i	NR
Bufonidae	Mertensophryne	loveridgei	Africa	56624	1217.6	35	38	lit	len	131	B	aqu	i	NR
Bufonidae	Pedostibes	kempi	Asia	6.17	1	30	56.37	arb	lot	NA	A	aqu	i	SD
Bufonidae	Rhinella	granulosa	America	1.0993e+07	1217.6	70	90	lit	len	900	D	aqu	i	NR
Bufonidae	Rhinella	marina	America	9.68951e+06	3000	187	287	lit	len / lot	36100	J	aqu	i	NR
Bufonidae	Schismaderma	carens	Africa	2.95585e+06	1217.6	88	92	lit	len	20000	I	aqu	i	NR
Centrolenidae	Hyalinobatrachium	fleischmanni	America	405989	1800	25.5	32	arb	lot	30	A	arb	i	SD
Centrolenidae	Vitreorana	oyampiensis	America	822657	810	21	24	arb	lot	20	A	arb	i	D
Ceratophryidae	Ceratophrys	cornuta	America	5.28591e+06	400	77	120	lit	len	2270	F	aqu	i	SD
Craugastoridae	Craugastor	alfredi	America	33650.4	600	36	45	lit	none	NA	B	ter	d	SD
Craugastoridae	Craugastor	berkenbuschii	America	56056.1	1500	69.5	93	s-aqu	none	NA	F	ter	d	SD
Craugastoridae	Craugastor	decoratus	America	5298.29	1378	45	60	s-arb	none	46	A	ter	d	NR
Craugastoridae	Craugastor	fitzingeri	America	273537	1520	35	52.5	s-arb	none	85	A	ter	d	NR
Craugastoridae	Craugastor	mexicanus	America	43635.9	1920	28.1	39.5	lit	none	NA	A	ter	d	SD
Craugastoridae	Craugastor	pygmaeus	America	16205.2	2000	18	18	lit	none	NA	A	ter	d	NR
Craugastoridae	Craugastor	spatulatus	America	85.95	1217.6	23.6	32	s-arb	none	NA	A	ter	d	SD
Craugastoridae	Craugastor	uno	America	321.31	1217.6	47.13	62.5	lit	none	NA	E	ter	d	SD
Craugastoridae	Craugastor	vulcani	America	1593.35	800	47.13	73	lit	none	NA	E	ter	d	D
Craugastoridae	Pristimantis	achatinus	America	184759	2330	36	46	s-arb	none	57	A	ter	d	NR
Craugastoridae	Pristimantis	chloronatus	America	7932.73	1500	30.3	36.9	s-arb	none	40	A	ter	d	NR
Craugastoridae	Pristimantis	fenestratus	America	3.55786e+06	1850	39.3	51	s-arb	none	48	A	ter	d	NR
Craugastoridae	Pristimantis	festae	America	1.79515e+06	1340	21.5	23	lit	none	NA	A	aqu	d	SD
Craugastoridae	Pristimantis	zimmermanae	America	39885.1	50	21	26	s-arb	none	NA	A	ter	d	SD
Dendrobatidae	Allobates	femoralis	America	5.6075e+06	1000	33	35	lit	len	43	A	ter	i	NR
Dicroglossidae	Euphlyctis	cyanophlyctis	Asia	4.43931e+06	2500	45	72	aqu	len / lot	844	D	aqu	i	NR
Dicroglossidae	Euphlyctis	hexadactylus	Asia	1.47732e+06	800	86.8	120	aqu	len	2000	F	aqu	i	NR
Dicroglossidae	Fejervarya	limnocharis	Asia	8.89674e+06	2000	52	67	s-aqu	len / lot	1400	E	aqu	i	NR
Dicroglossidae	Fejevarya	cancrivora	Asia	1.34296e+06	1300	70	82	aqu	len	2000	F	aqu	i	I
Dicroglossidae	Hoplobatrachus	tigerinus	Asia	3.49518e+06	1975	80	121	aqu	len / lot	2400	F	aqu	i	NR
Dicroglossidae	Limnonectes	grunniens	Asia	330324	1217.6	146	146	s-aqu	len / lot	NA	H	aqu	i	D
Dicroglossidae	Limnonectes	laticeps	Asia	341740	1450	47	46	s-aqu	lot	NA	B	aqu	i	SD
Dicroglossidae	Limnonectes	malesianus	Asia	140360	150	150	95	lit	lot	NA	I	aqu	i	SD
Dicroglossidae	Limnonectes	modestus	Asia	276147	1217.6	72	70	lit	lot	NA	E	ter	i	SD
Dicroglossidae	Occidozyga	laevis	Asia	507731	500	31	48	aqu	len / lot	140	B	aqu	i	NR
Dicroglossidae	Sphaerotheca	breviceps	Asia	3.27969e+06	1500	55	57	fos	len	75	A	aqu	i	NR
Dicroglossidae	Zakerana	kirtisinghei	Asia	8078.04	1430	39	44	lit	len	NA	B	aqu	i	I
Eleutherodactylidae	Diasporus	diastema	America	109484	1619	21	25	arb	none	10	A	arb	d	NR
Eleutherodactylidae	Eleutherodactylus	cystignathoides	America	24906.7	1200	14	26	lit	none	13	A	ter	d	SD
Eleutherodactylidae	Eleutherodactylus	leprus	America	2031.47	795	27	30	lit	none	NA	A	ter	d	NR
Hemisotidae	Hemisus	guttatus	Africa	51667.8	1000	51	80	fos	len	200	B	ter	i	NR
Hemisotidae	Hemisus	marmoratum	Africa	9.85089e+06	1850	45	55	fos	len	200	B	ter	i	SD
Hylidae	Charadrahyla	taeniopus	America	7538.77	1217.6	65.9	70	s-arb	len	NA	E	aqu	i	D
Hylidae	Dendropsophus	brevifrons	America	513088	1217.6	21.4	23.2	arb	len	115	B	arb	i	SD
Hylidae	Dendropsophus	ebraccatus	America	232874	1600	28	37	arb	len	155.5	B	arb	i	SD
Hylidae	Dendropsophus	leucophyllata	America	5.52535e+06	1217.6	36	44	s-arb	len	771	D	arb	i	NR
Hylidae	Dendropsophus	marmorata	America	4.84544e+06	1217.6	44	56	arb	len	979	E	aqu	i	NR
Hylidae	Dendropsophus	microcephalus	America	5.57083e+06	1300	25	32	s-arb	len	NA	A	aqu	i	NR
Hylidae	Dendropsophus	minutus	America	1.10456e+07	1217.6	23	25	arb	len	400	C	arb	i	NR
Hylidae	Dendropsophus	nanus	America	8.15812e+06	1500	20	23	s-arb	len	NA	A	aqu	i	I
Hylidae	Dendropsophus	parviceps	America	4.47892e+06	1217.6	21.9	26.1	s-arb	len	385	C	aqu	i	SD
Hylidae	Ecnomiohyla	miotympanum	America	22082.4	1382	38.4	51	arb	len / lot	NA	C	aqu	i	NR
Hylidae	Ecnomiohyla	valancifer	America	1241.71	880	77.7	82	arb	lot	NA	F	aqu	i	I
Hylidae	Hypsiboas	boans	America	6.89972e+06	1000	128	123	arb	len	4800	G	aqu	i	NR
Hylidae	Hypsiboas	calcaratus	America	4.61133e+06	600	44	54	arb	len / lot	1144	E	aqu	i	SD
Hylidae	Hypsiboas	cinerascens	America	5.61493e+06	500	35	37	arb	len	400	C	aqu	i	NR
Hylidae	Hypsiboas	geographicus	America	5.19004e+06	700	55	83	arb	len / lot	2797	F	aqu	i	SD
Hylidae	Hypsiboas	lanciformis	America	1.04192e+07	1217.6	80	94	arb	len	2500	F	aqu	i	I
Hylidae	Hypsiboas	punctatus	America	4.62175e+06	1400	30	39	arb	len	325	C	aqu	i	NR
Hylidae	Megastomatohyla	mixomaculata	America	973.43	600	30	35	s-arb	lot	NA	A	aqu	i	D
Hylidae	Osteocephalus	buckleyi	America	4.47707e+06	1217.6	50	69	arb	lot	1000	E	aqu	i	D
Hylidae	Osteocephalus	leprieurii	America	3.81225e+06	860	48.1	64	arb	len	2882	F	aqu	i	SD
Hylidae	Osteocephalus	taurinus	America	6.11693e+06	1217.6	92	101	arb	len	2000	F	aqu	i	NR
Hylidae	Phyllomedusa	bicolor	America	5.23033e+06	800	103	119	arb	len	1202	E	arb	i	SD
Hylidae	Phyllomedusa	tarsius	America	2.69495e+06	450	90	110	s-arb	len	549	C	arb	i	NR
Hylidae	Phyllomedusa	tomopterna	America	5475272	500	54	62	arb	len	89	A	arb	i	SD
Hylidae	Phyllomedusa	vaillantii	America	4.99123e+06	450	65	83	arb	len	645	D	arb	i	NR
Hylidae	Plectrohyla	arborescandens	America	3286.81	1500	38	52	arb	lot	NA	D	aqu	i	D
Hylidae	Plectrohyla	pentheter	America	2297.22	720	46	57.8	s-arb	lot	NA	D	aqu	i	SD
Hylidae	Ptychohyla	leonhardschultzei	America	1123.88	1300	34.9	30.5	lit	lot	60	A	aqu	i	SD
Hylidae	Scinax	cruentommus	America	2.46097e+06	1217.6	27	32	arb	len	1200	E	aqu	i	NR
Hylidae	Scinax	garbei	America	3.70369e+06	1217.6	46	48	arb	len	905	D	aqu	i	I
Hylidae	Scinax	ruber	America	8136346	2600	37	45	arb	len	1105	E	aqu	i	NR
Hylidae	Scinax	staufferi	America	569459	1530	29	32	arb	len	NA	A	aqu	i	SD
Hylidae	Smilisca	baudinii	America	1.05035e+06	1925	76	90	arb	len	3320	F	aqu	i	NR
Hylidae	Tlalocohyla	loquax	America	348681	1585	35	47	s-arb	len	250	B	aqu	i	NR
Hylidae	Tlalocohyla	picta	America	313560	1300	21.4	22.1	s-arb	len	NA	A	aqu	i	SD
Hylidae	Trachycephalus	resinifictrix	America	4.64915e+06	450	77	88	arb	phy	2500	F	arb	i	SD
Hyperoliidae	Afrixalus	fulvovittatus	Africa	94244.9	1685	27	28	s-arb	len	100	B	arb	i	SD
Hyperoliidae	Afrixalus	laevis	Africa	1.20764e+06	1217.6	23	25	s-arb	lot	39	A	arb	i	SD
Hyperoliidae	Hyperolius	argus	Africa	708667	300	34	37	s-arb	len	NA	A	arb	i	D
Hyperoliidae	Hyperolius	marmoratus	Africa	1.21223e+06	1600	34	34	s-arb	len	100	B	aqu	i	NR
Hyperoliidae	Hyperolius	mitchelli	Africa	808555	1217.6	27	32	s-arb	len	290	C	arb	i	I
Hyperoliidae	Hyperolius	nasutus	Africa	1.82882e+06	1217.6	24	25	s-arb	len / lot	NA	A	aqu	i	SD
Hyperoliidae	Hyperolius	pusillus	Africa	798479	800	20	25	s-arb	len	200	B	aqu	i	D
Hyperoliidae	Hyperolius	semidiscus	Africa	141665	1217.6	25	35	s-arb	len	17	A	aqu	i	D
Hyperoliidae	Hyperolius	tuberilinguis	Africa	3.09119e+06	1000	33	35	s-arb	len / lot	NA	A	arb	i	SD
Hyperoliidae	Kassina	senegalensis	Africa	1.22177e+07	2000	40	40	lit	len	10	A	aqu	i	D
Leiuperidae	Physalaemus	cuvieri	America	7.28272e+06	1217.6	28	31	lit	len	2465	F	aqu	i	NR
Leptodactylidae	Adenomera	andreae	America	5.97696e+06	400	20	27	lit	ter	15	A	ter	i	NR
Leptodactylidae	Leptodactylus	fragilis	America	1.43334e+06	1700	36	40	lit	len	250	B	ter	i	NR
Leptodactylidae	Leptodactylus	knudseni	America	5.2365e+06	1800	170	154	lit	len	1000	E	ter	i	NR
Leptodactylidae	Leptodactylus	leptodactyloides	America	1.09328e+07	685	47.9	56.2	lit	len	1053	E	aqu	i	SD
Leptodactylidae	Leptodactylus	mystaceus	America	7.13384e+06	1217.6	50	60	lit	len	425	C	ter	i	NR
Leptodactylidae	Leptodactylus	mystacinus	America	5.18745e+06	1800	65	67	lit	len	627	D	ter	i	NR
Leptodactylidae	Leptodactylus	pentadactylus	America	4.5054e+06	1195	177	185	lit	len	1000	E	ter	i	SD
Leptodactylidae	Leptodactylus	petersii	America	6.05623e+06	1217.6	40	45	lit	len	563	D	ter	i	NR
Leptodactylidae	Leptodactylus	rhodomystax	America	5.15227e+06	500	72	85	lit	len	290	C	ter	i	NR
Leptodactylidae	Leptodactylus	riveroi	America	836715	360	58	74	lit	len	1000	E	aqu	i	SD
Leptodactylidae	Leptodactylus	stenodema	America	4.40632e+06	1217.6	94	96	lit	len	NA	I	s-ter	i	SD
Leptodactylidae	Lithodytes	lineatus	America	442.1	1800	43	56	lit	len	260	B	ter	i	NR
Mantellidae	Aglyptodactylus	madagascariensis	Madagascar	152849	2000	41	53	lit	len	2865	F	aqu	i	SD
Mantellidae	Blommersia	blommersae	Madagascar	17718.3	400	21	20	s-arb	len	NA	A	arb	i	NR
Mantellidae	Blommersia	grandisonae	Madagascar	64754.6	800	23	20	s-arb	lot	NA	A	arb	i	SD
Mantellidae	Boophis	boehmei	Madagascar	60227.9	1100	30	41	s-arb	lot	NA	A	aqu	i	I
Mantellidae	Boophis	goudotii	Madagascar	80548.1	1300	70	87	s-arb	lot	1000	E	aqu	i	NR
Mantellidae	Boophis	lichenoides	Madagascar	57627.2	850	43	56.37	s-arb	len	NA	C	aqu	i	SD
Mantellidae	Boophis	luteus	Madagascar	37505.2	1500	60	40	s-arb	lot	200	B	aqu	i	SD
Mantellidae	Boophis	madagascariensis	Madagascar	91319.1	1700	62	75	s-arb	len / lot	405	C	aqu	i	SD
Mantellidae	Boophis	marojezensis	Madagascar	41872.7	700	27	33	s-arb	lot	NA	A	aqu	i	SD
Mantellidae	Boophis	picturatus	Madagascar	28014.9	150	33	56.37	s-arb	lot	NA	A	aqu	i	SD
Mantellidae	Boophis	pyrrhus	Madagascar	30001.4	465	32	37	s-arb	len	NA	A	aqu	i	SD
Mantellidae	Boophis	rappiodes	Madagascar	31797.2	600	25	34	s-arb	lot	300	C	aqu	i	SD
Mantellidae	Boophis	reticulatus	Madagascar	62346.6	850	35	44	s-arb	len	NA	B	aqu	i	SD
Mantellidae	Boophis	rufioculis	Madagascar	15852.1	300	35	47	s-arb	lot	NA	B	aqu	i	I
Mantellidae	Gephyromantis	boulengeri	Madagascar	27478	1200	30	56.37	lit	none	NA	A	ter	d	SD
Mantellidae	Gephyromantis	cornutus	Madagascar	9606.04	350	40	39	s-arb	len	NA	A	aqu	i	SD
Mantellidae	Gephyromantis	eiselti	Madagascar	1993.95	400	23	35	lit	none	4	A	ter	d	I
Mantellidae	Gephyromantis	luteus	Madagascar	64398.5	700	43	47	s-arb	none	NA	B	ter	d	SD
Mantellidae	Gephyromantis	malagasius	Madagascar	62053.1	1500	23	26	lit	none	NA	A	ter	d	SD
Mantellidae	Gephyromantis	redimitus	Madagascar	52053.5	850	53	56.37	s-arb	len	NA	E	aqu	i	SD
Mantellidae	Guibemantis	bicalcaratus	Madagascar	115692	1200	26	29	arb	phy	54.8	A	arb	i	SD
Mantellidae	Guibemantis	depressiceps	Madagascar	134337	1200	45	35	s-arb	len	70	A	arb	i	I
Mantellidae	Guibemantis	flavobrunneus	Madagascar	62478.5	1000	33	38	arb	len	NA	A	aqu	i	SD
Mantellidae	Guibemantis	kathrinae	Madagascar	450.46	340	59	56.37	arb	len	NA	E	arb	i	SD
Mantellidae	Guibemantis	liber	Madagascar	143659	2050	29	28	arb	len	90	A	arb	i	NR
Mantellidae	Guibemantis	pulcher	Madagascar	62885.3	1400	25	28	arb	phy	NA	A	arb	i	SD
Mantellidae	Mantella	baroni	Madagascar	32886.4	600	29	30	lit	len	64	A	ter	i	SD
Mantellidae	Mantella	pulchra	Madagascar	16161.8	650	26	28	lit	lot	61	A	ter	i	SD
Mantellidae	Mantidactylus	aerumnalis	Madagascar	36593.3	500	27	31	lit	lot	NA	A	ter	i	SD
Mantellidae	Mantidactylus	albofrenatus	Madagascar	1848.89	50	23	27	lit	lot	NA	A	ter	i	SD
Mantellidae	Mantidactylus	argenteus	Madagascar	28417.7	600	27	31	lit	lot	12	A	arb	i	SD
Mantellidae	Mantidactylus	betsileanus	Madagascar	87389	1500	28	37	lit	lot	7	A	s-ter	i	NR
Mantellidae	Mantidactylus	biporus	Madagascar	88413.3	1600	27	34	s-aqu	len	NA	A	ter	i	SD
Mantellidae	Mantidactylus	femoralis	Madagascar	191431	2500	37	55	s-aqu	lot	76	A	ter	i	SD
Mantellidae	Mantidactylus	grandidieri	Madagascar	76192.2	1500	180	56.37	s-aqu	lot	NA	J	aqu	i	SD
Mantellidae	Mantidactylus	mocquardi	Madagascar	126159	2500	55	67	lit	lot	NA	E	ter	i	SD
Mantellidae	Mantidactylus	opiparis	Madagascar	74905.1	900	26	33	lit	lot	89	A	aqu	i	SD
Mantellidae	Mantidactylus	tricinctus	Madagascar	2229.22	400	19	20	s-aqu	len / lot	NA	A	aqu	i	SD
Mantellidae	Spinomantis	peraccae	Madagascar	100196	1500	41	42	arb	lot	NA	D	arb	i	SD
Megophryidae	Leptobrachium	smithi	Asia	206535	1290	68.2	78	lit	lot	NA	F	aqu	i	SD
Microhylidae	Anodonthyla	boulengerii	Madagascar	80806.5	1300	22	21	s-arb	phy	NA	A	arb	i	SD
Microhylidae	Chiasmocleis	albopunctata	America	2.54838e+06	1400	32	38	lit	len	NA	A	aqu	i	SD
Microhylidae	Chiasmocleis	shudikarensis	America	2.91075e+06	200	25	28	lit	len	566	D	aqu	i	SD
Microhylidae	Ctenophryne	geayi	America	5.94072e+06	600	41.7	49.3	fos	len	600	D	ter	i	D
Microhylidae	Gastrophryne	elegans	America	1.09594e+07	952	25.8	28.9	lit	len	NA	A	aqu	i	NR
Microhylidae	Hypopachus	ustus	America	211031	1000	30.6	31.4	lit	len	NA	A	aqu	i	SD
Microhylidae	Kalophrynus	pleurostigma	Asia	754159	2200	55	60	lit	len	6	A	aqu	i	SD
Microhylidae	Kaloula	baleata	Asia	860868	1525	61	67	fos	len	160	B	aqu	i	NR
Microhylidae	Kaloula	pulchra	Asia	2.43801e+06	750	70	75	fos	len	NA	E	aqu	i	NR
Microhylidae	Microhyla	berdmorei	Asia	1.62253e+06	1217.6	28	45	lit	len	NA	B	aqu	i	NR
Microhylidae	Microhyla	ornata	Asia	3.44628e+06	2000	27	32	lit	len	1200	E	aqu	i	NR
Microhylidae	Microhyla	rubra	Asia	1.17875e+06	700	27.5	29.5	lit	len	NA	A	aqu	i	NR
Microhylidae	Paradoxophyla	palmata	Madagascar	31237.4	950	22.1	25.6	fos	len	408	C	aqu	i	SD
Microhylidae	Platypelis	barbouri	Madagascar	37250.3	1100	23	56.37	s-arb	phy	NA	A	aqu	i	I
Microhylidae	Platypelis	grandis	Madagascar	129138	1217.6	88	61	s-arb	len	100	B	aqu	i	SD
Microhylidae	Platypelis	pollicaris	Madagascar	11501.7	1200	28	56.37	s-arb	phy	NA	A	aqu	i	SD
Microhylidae	Platypelis	tuberifera	Madagascar	62693.8	800	40	56.37	s-arb	phy	NA	C	aqu	i	SD
Microhylidae	Plethodontohyla	inguinalis	Madagascar	71194.4	700	100	63	s-arb	phy	NA	E	arb	i	SD
Microhylidae	Plethodontohyla	notosticta	Madagascar	102689	1200	35	38.5	s-arb	phy	120	B	aqu	i	SD
Microhylidae	Rhombophryne	alluaudi	Madagascar	99859.2	1400	60	56.37	fos	len	NA	E	ter	i	SD
Microhylidae	Stumpffia	tetradactyla	Madagascar	595.36	100	15	56.37	lit	ter	NA	A	ter	i	SD
Microhylidae	Synapturanus	salseri	America	1.318e+06	200	30	35	fos	ter	8	A	ter	d	SD
Petropedetidae	Conraua	crassipes	Africa	555261	1758	81	76	s-aqu	lot	NA	F	aqu	i	SD
Petropedetidae	Conraua	robusta	Africa	12360.4	650	140	122	s-aqu	lot	52	A	ter	i	SD
Phrynobatrachidae	Phrynobatrachus	acridoides	Africa	1.75622e+06	700	27	25	s-aqu	len	105	B	aqu	i	I
Phrynobatrachidae	Phrynobatrachus	africanus	Africa	713611	1758	28	30	lit	len	NA	A	aqu	i	SD
Phrynobatrachidae	Phrynobatrachus	mababiensis	Africa	4.3554e+06	2410	19	22	lit	len	775	D	aqu	i	NR
Phrynobatrachidae	Phrynobatrachus	natalensis	Africa	1.04564e+07	2200	30	31	lit	len	1652	E	aqu	i	NR
Pipidae	Pipa	arrabali	America	1.03853e+06	860	42	55	aqu	skin	16	A	skin	d	D
Pipidae	Xenopus	laevis	Africa	4.59986e+06	3000	97.5	147	aqu	len	17000	I	aqu	i	D
Ptychadenidae	Ptychadena	anchietae	Africa	6.64171e+06	1780	51	62	lit	len	300	C	aqu	i	NR
Ptychadenidae	Ptychadena	mascareniensis	Africa	590831	2000	57	68	lit	len	1079	E	aqu	i	NR
Ptychadenidae	Ptychadena	mossambica	Africa	2.86708e+06	1000	35	44	lit	len	315	C	aqu	i	D
Ptychadenidae	Ptychadena	oxyrhynchus	Africa	8.16089e+06	2000	53	64	lit	len	5018	G	aqu	i	SD
Pyxicephalidae	Amietia	angolensis	Africa	4.27499e+06	3100	81	90	s-aqu	len / lot	500	C	aqu	i	I
Pyxicephalidae	Pyxicephalus	edulis	Africa	2.93398e+06	1500	120	120	fos	len	4000	G	aqu	i	SD
Pyxicephalidae	Tomopterna	cryptotis	Africa	1.08577e+07	811	45	58	fos	len	3000	F	aqu	i	D
Pyxicephalidae	Tomopterna	krugerensis	Africa	1.20967e+06	1500	45	46	fos	len	5000	G	aqu	i	D
Pyxicephalidae	Tomopterna	natalensis	Africa	494826	2000	39	44	fos	len / lot	NA	B	aqu	i	SD
Ranidae	Clinotarsus	alticola	Asia	152446	1217.6	53	56.37	s-arb	lot	NA	E	aqu	i	SD
Ranidae	Hylarana	albolabris	Africa	3.66977e+06	1939	56	70	s-arb	len	636	D	aqu	i	SD
Ranidae	Hylarana	aurantiaca	Asia	12416.6	1395	56	63	s-arb	lot	NA	E	aqu	i	NR
Ranidae	Hylarana	celebensis	Asia	30938	1217.6	46	56.37	lit	len / lot	NA	D	aqu	i	NR
Ranidae	Hylarana	chalconota	Asia	246684	1217.6	45	61	s-arb	len / lot	3200	F	aqu	i	SD
Ranidae	Hylarana	erythraea	Asia	2.09103e+06	1200	48	75	lit	len	1900	F	aqu	i	NR
Ranidae	Hylarana	temporalis	Asia	43280.9	1770	56.1	78	lit	lot	1200	E	aqu	i	SD
Ranidae	Lankanectes	corrugatus	Asia	9692.15	1495	35	71	aqu	len	NA	E	aqu	i	NR
Ranidae	Lithobates	berlandieri	America	1.46351e+06	3002	112	56.37	aqu	len / lot	3000	F	aqu	i	NR
Ranidae	Lithobates	vaillanti	America	507081	1097	94	125	s-aqu	len / lot	1000	E	aqu	i	NR
Ranidae	Nannophrys	ceylonensis	Asia	5598.28	1140	42.5	52.5	aqu	semi-aquatic	43.2	A	ter	i	NR
Ranidae	Pterorana	khare	Asia	5211.62	1400	62	56.37	lit	lot	900	D	aqu	i	SD
Ranixalidae	Indirana	beddomii	Asia	50217.4	1800	50	60	lit	semi-aquatic	NA	E	aqu	i	NR
Ranixalidae	Indirana	leithii	Asia	16246	800	38	56.37	lit	semi-aquatic	NA	B	s-ter	i	SD
Rhacophoridae	Chiromantis	vittatus	Asia	1.27927e+06	1500	35	32	arb	len	NA	A	arb	i	NR
Rhacophoridae	Chiromantis	xerampelina	Africa	2.78095e+06	1200	75	90	arb	len	1226	E	arb	i	NR
Rhacophoridae	Nyctixalus	pictus	Asia	205916	1700	33	38	s-arb	phy	15	A	arb	i	SD
Rhacophoridae	Philautus	namdaphaensis	Asia	928.27	200	27	56.37	s-arb	len	12	A	ter	d	D
Rhacophoridae	Polypedates	cruciger	Asia	16005.1	1510	59.8	90	arb	len	300	C	arb	i	I
Rhacophoridae	Polypedates	leucomystax	Asia	3.92622e+06	1500	50	75	arb	len	900	D	arb	i	NR
Rhacophoridae	Polypedates	longinasus	Asia	97.9	1150	47	60	s-arb	len	42	A	arb	i	D
Rhacophoridae	Pseudophilautus	abundus	Asia	402.43	72	31	37	s-arb	none	155	B	ter	d	D
Rhacophoridae	Pseudophilautus	auratus	Asia	111.54	757	23.3	26.4	s-arb	none	155	B	ter	d	D
Rhacophoridae	Pseudophilautus	cavirostris	Asia	197.21	900	47.13	48.9	s-arb	none	155	B	ter	d	D
Rhacophoridae	Pseudophilautus	cuspis	Asia	130.28	510	20.3	228.9	s-arb	none	155	B	ter	d	D
Rhacophoridae	Pseudophilautus	folicola	Asia	21.62	1240	23.1	29.4	s-arb	none	155	B	ter	d	NR
Rhacophoridae	Pseudophilautus	hoipolloi	Asia	501.92	685	27.6	28.6	s-arb	none	155	B	ter	d	I
Rhacophoridae	Pseudophilautus	mittermeieri	Asia	14.67	90	18.4	56.37	s-arb	none	155	B	ter	d	D
Rhacophoridae	Pseudophilautus	popularis	Asia	3743.31	1067	21.3	24.7	s-arb	none	155	B	ter	d	I
Rhacophoridae	Pseudophilautus	reticulatus	Asia	96.12	1340	44.1	61.1	arb	none	155	B	ter	d	D
Rhacophoridae	Pseudophilautus	silvaticus	Asia	106.27	760	25.3	31.3	s-arb	none	155	B	ter	d	D
Rhacophoridae	Pseudophilautus	sordidus	Asia	6404.69	1519	36.8	39.4	s-arb	none	155	B	ter	d	NR
Rhacophoridae	Pseudophilautus	stictomerus	Asia	230.04	455	23.2	36	s-arb	none	155	B	ter	d	NR
Rhacophoridae	Raorchestes	parvulus	Asia	426431	1350	19.6	21	s-arb	none	NA	A	aqu	d	NR
Rhacophoridae	Rhacophorus	georgii	Asia	4493.61	1217.6	47.13	70	arb	phy	108	B	arb	i	D
Rhacophoridae	Rhacophorus	maximus	Asia	328679	1500	114.3	56.37	arb	len	NA	G	arb	i	D
Rhacophoridae	Rhacophorus	monticola	Asia	23126.7	1217.6	36.7	39.9	lit	len	NA	B	arb	i	SD
